# Supplementary material for: Accumulation Mechanism and Risk Assessment of Artemisia selengensis Seedling In Vitro with the Hydroponic Culture under Cadmium Pressure
Source: Int J Environ Res Public Health. 2022 Jan 21;19(3):1183. doi: 10.3390/ijerph19031183 (PMC8834386; doi:10.3390/ijerph19031183)
Supplement: Supplementary file 1 [file ijerph-19-01183-s001.zip]

Archive with 1 entries (1 files):
- ijerph-1487540-supplementary.pdf
